# Supplementary material for: Morphological Features of the Pygidial Glands and Chemical Composition of Their Secretions in Three Ground Beetle Taxa of the Tribe Chlaeniini (Coleoptera: Carabidae)
Source: Insects. 2026 Jul 3;17(7):695. doi: 10.3390/insects17070695 (PMC13410220; doi:10.3390/insects17070695)
Supplement: Supplementary file 1 [file insects-17-00695-s001.zip]

Archive with 1 entries (1 files):
- insects-4314787-supplementary.pdf
